# Supplementary material for: Do experts practice what they profess?
Source: PLoS One. 2018 Jan 5;13(1):e0190611. doi: 10.1371/journal.pone.0190611 (PMC5755879; doi:10.1371/journal.pone.0190611)
Supplement: S1 File — Extract the zip file and run the file ‘main.m’. The folder ‘Data’ holds the anonymized expert and trainee data. (ZIP) [file pone.0190611.s001.zip]

Archive with 22 entries (18 files):
- S1 File/
- S1 File/compareExpertRegistrar.m
- S1 File/Data/
- S1 File/Data/Expert/
- S1 File/Data/Expert/CV7.nrrd
- S1 File/Data/Expert/KZ4.nrrd
- S1 File/Data/Expert/LL7.nrrd
- S1 File/Data/Expert/WP3.nrrd
- S1 File/Data/Expert/WY1.nrrd
- S1 File/Data/Expert/ZL7.nrrd
- S1 File/Data/Expert/ZT1.nrrd
- S1 File/Data/region.nrrd
- S1 File/Data/Trainee/
- S1 File/Data/Trainee/DR4.nrrd
- S1 File/Data/Trainee/FL9.nrrd
- S1 File/Data/Trainee/GV9.nrrd
- S1 File/Data/Trainee/OO5.nrrd
- S1 File/Data/Trainee/QP8.nrrd
- S1 File/Data/Trainee/RS3.nrrd
- S1 File/loadExpertRegistrarNrrd.m
- S1 File/main.m
- S1 File/nrrdread.m
