# Supplementary material for: Do experts practice what they profess?
Source: PLoS One. 2018 Jan 5;13(1):e0190611. doi: 10.1371/journal.pone.0190611 (PMC5755879; doi:10.1371/journal.pone.0190611)
Supplement: S1 File — Extract the zip file and run the file ‘main.m’. The folder ‘Data’ holds the anonymized expert and trainee data. (ZIP) [file pone.0190611.s001.zip › S1 File/compareExpertRegistrar.m]

% VR Simualtion Group, Dept Otolaryngology
% The University of Melbourne, Australia

function [pValues, varValues] = compareExpertRegistrar(result, num)

% region order and index in the region file
regions = {'Center Area', 'Dura', 'Sigmoid Sinus', 'Facial Nerve', 'Facial Recess', 'Round Window'};
regionSegIdx = {[1, 2], [9, 101], [10, 100], [6, 7, 103], [104], [12, 105]};

% number of exprets and registars
nExp = num(1);
nReg = num(2);

% normalise expret and registrar data so that we can do a fair comparison
result(:, 1) = result(:, 1) / nExp;
result(:, 2) = result(:, 2) / nReg;

% extract data from result array
regionData = result(:, 3);
expData = result(:, 1);
regData = result(:, 2);
drillIdx = union(find(expData > 0), find(regData > 0));

% compare experts and regisrars for each region
nRegions = numel(regions);
variation = zeros(nRegions, 2);
p = zeros(nRegions, 1);
for regionIdx = 1:nRegions
   regionSeg = regionSegIdx{regionIdx};
   idx = [];
   for segIdx = 1:numel(regionSeg)
       idx = union(idx, find(regionData == regionSeg(segIdx)));
   end
   idx = intersect(idx, drillIdx);
   p(regionIdx) = signtest(expData(idx), regData(idx), 'tail', 'right');
   variation(regionIdx, 1) = numel(find(expData(idx) >= 0.75)) / numel(find(expData(idx) >= 0.25));
   variation(regionIdx, 2) = numel(find(regData(idx) >= 0.75)) / numel(find(regData(idx) >= 0.25));
end

% add headers
pValues = [{'Region', 'p-Value'}; [regions', num2cell(p)]];
varValues = [{'Region', 'Experts', 'Trainees'}; [regions', num2cell(variation)]];
