# Supplementary material for: Do experts practice what they profess?
Source: PLoS One. 2018 Jan 5;13(1):e0190611. doi: 10.1371/journal.pone.0190611 (PMC5755879; doi:10.1371/journal.pone.0190611)
Supplement: S1 File — Extract the zip file and run the file ‘main.m’. The folder ‘Data’ holds the anonymized expert and trainee data. (ZIP) [file pone.0190611.s001.zip › S1 File/loadExpertRegistrarNrrd.m]

% VR Simualtion Group, Dept Otolaryngology
% The University of Melbourne, Australia

function [result, num, nrrdDim] = loadExpertRegistrarNrrd(dataPath, expertFolder, registrarFolder, regionFile)

regionfileName = [dataPath, regionFile];
regionData = nrrdread(regionfileName);
nrrdDim = size(regionData);

% get expert files
expertPath = [dataPath, expertFolder];
expertFiles = dir(expertPath);
expertFileNames = {expertFiles.name};
expertFileNames = expertFileNames(3:end);

% get registrar files
registrarPath = [dataPath, registrarFolder];
registrarFiles = dir(registrarPath);
registrarFileNames = {registrarFiles.name};
registrarFileNames = registrarFileNames(3:end);

result = zeros(prod(nrrdDim),2);
% each row in result is a voxel
% col 1 is # of experts that drilled this voxel 
% col 2 is # of registrars that drilled this voxel
% col 3 is region identifier

nExp = numel(expertFileNames);
for i = 1:nExp
    fprintf('loading expert file: %s\n', expertFileNames{i});
    fileName = [dataPath, expertFolder, expertFileNames{i}];
    data = nrrdread(fileName);
    assert(sum(nrrdDim == size(data)) == 3, 'Dimensions are wrong');
    drillVoxel = data(:) > 0;
    result(:,1) = result(:,1) + drillVoxel;
end

nReg = numel(registrarFileNames);
for i = 1:nReg
    fprintf('loading registrar file: %s\n', registrarFileNames{i});
    fileName = [dataPath, registrarFolder, registrarFileNames{i}];
    data = nrrdread(fileName);
    assert(sum(nrrdDim == size(data)) == 3, 'Dimensions are wrong');
    drillVoxel = data(:) > 0;
    result(:,2) = result(:,2) + drillVoxel;
end

result(:,3) = regionData(:);
num = [nExp, nReg];
