# Supplementary material for: Do experts practice what they profess?
Source: PLoS One. 2018 Jan 5;13(1):e0190611. doi: 10.1371/journal.pone.0190611 (PMC5755879; doi:10.1371/journal.pone.0190611)
Supplement: S1 File — Extract the zip file and run the file ‘main.m’. The folder ‘Data’ holds the anonymized expert and trainee data. (ZIP) [file pone.0190611.s001.zip › S1 File/main.m]

% VR Simualtion Group, Dept Otolaryngology
% The University of Melbourne, Australia

clear all;
close all;

% data paths
dataPath = './Data/';
expertFolder = 'Expert/';
registrarFolder = 'Trainee/';
regionFile = 'region.nrrd';

% generate results
[heatmapData, numFiles, nrrdDim] = loadExpertRegistrarNrrd(dataPath, expertFolder, registrarFolder, regionFile);
[p, variation] = compareExpertRegistrar(heatmapData, numFiles)
